# Supplementary material for: Pre-Clinical Rationale for Amcenestrant Combinations in HER2+/ER+ Breast Cancer
Source: Int J Mol Sci. 2025 Jan 8;26(2):460. doi: 10.3390/ijms26020460 (PMC11765389; doi:10.3390/ijms26020460)
Supplement: Supplementary file 1 [file ijms-26-00460-s001.zip]

Archive with 2 entries (2 files):
- 18.12.2024 IJMS Amcenestrant Blots post review.pdf
- 18.12.23 IJMS Amcenestrant supplemental post review final.pdf
